# Supplementary material for: Predatory Abilities of Two Mediterranean Ants on the Eggs and Larvae of the Codling Moth Cydia pomonella
Source: Insects. 2023 Jan 17;14(2):97. doi: 10.3390/insects14020097 (PMC9967414; doi:10.3390/insects14020097)
Supplement: Supplementary file 1 [file insects-14-00097-s001.zip]

Archive with 2 entries (2 files):
- Supplementary file 2.xlsx
- Supplementary file 1.mp4
