# Supplementary material for: Predatory Abilities of Two Mediterranean Ants on the Eggs and Larvae of the Codling Moth Cydia pomonella
Source: Insects. 2023 Jan 17;14(2):97. doi: 10.3390/insects14020097 (PMC9967414; doi:10.3390/insects14020097)
Supplement: Supplementary file 1 [file insects-14-00097-s001.zip › Supplementary file 2.xlsx]

## Sheet: Behavioral data 
Species	Stage	Antennation	Biting	Chemical attack	Mandible opening	Transportation/feeding	Walking over
C. scutellaris	larva	1	0	0	0	0	0
C. scutellaris	larva	0	0	0	0	0	0
C. scutellaris	larva	1	0	0	1	0	0
C. scutellaris	larva	0	0	0	0	0	0
C. scutellaris	larva	1	1	0	0	1	0
C. scutellaris	larva	1	1	0	0	1	0
C. scutellaris	larva	1	1	0	0	1	0
C. scutellaris	larva	0	0	0	0	0	0
C. scutellaris	larva	0	0	0	0	0	0
C. scutellaris	larva	1	1	0	0	1	0
C. scutellaris	larva	0	0	0	0	0	0
C. scutellaris	larva	1	1	0	0	1	0
C. scutellaris	larva	0	0	0	0	0	0
C. scutellaris	larva	1	1	0	0	1	0
C. scutellaris	larva	1	1	0	0	1	0
T. magnum	larva	1	1	0	0	1	0
T. magnum	larva	1	1	0	0	1	0
T. magnum	larva	1	0	0	1	0	0
T. magnum	larva	1	0	0	1	0	0
T. magnum	larva	1	0	0	1	0	0
T. magnum	larva	1	1	0	0	1	0
T. magnum	larva	0	0	0	0	0	0
T. magnum	larva	0	0	0	0	0	0
T. magnum	larva	0	0	0	0	0	0
T. magnum	larva	0	0	0	0	0	0
T. magnum	larva	1	1	0	0	1	0
T. magnum	larva	1	0	0	1	0	0
T. magnum	larva	1	1	0	0	1	0
T. magnum	larva	1	1	0	0	1	0
T. magnum	larva	0	0	0	0	0	0
C. scutellaris	eggs	1	0	0	0	0	0
C. scutellaris	eggs	0	0	0	0	0	0
C. scutellaris	eggs	1	0	0	1	0	0
C. scutellaris	eggs	1	0	0	0	0	1
C. scutellaris	eggs	1	0	0	0	0	3
C. scutellaris	eggs	0	0	0	0	0	0
C. scutellaris	eggs	1	0	0	0	0	0
C. scutellaris	eggs	0	0	0	0	0	0
C. scutellaris	eggs	0	0	0	0	0	0
C. scutellaris	eggs	1	0	0	0	0	0
C. scutellaris	eggs	2	0	0	0	0	3
C. scutellaris	eggs	0	0	0	0	0	0
T. magnum	eggs	8	0	0	0	0	16
T. magnum	eggs	3	0	0	2	0	4
T. magnum	eggs	7	0	0	3	0	8
T. magnum	eggs	0	0	0	0	0	0
T. magnum	eggs	6	0	0	5	0	6
T. magnum	eggs	11	0	0	8	0	10
T. magnum	eggs	2	0	0	0	0	2
T. magnum	eggs	0	0	0	0	0	0
T. magnum	eggs	1	0	0	1	0	1
T. magnum	eggs	1	0	0	0	0	1
T. magnum	eggs	4	0	0	2	0	5
T. magnum	eggs	0	0	0	0	0	0

## Sheet: Statistical outputs
INTERACTIONS BETWEEN ANTS AND EGGS (GLM comparison between behaviors)
	Simultaneous Tests for General Linear Hypotheses
Multiple Comparisons of Means: Tukey Contrasts
Fit: glm(formula = value ~ Species * behavior, data = a)
Linear Hypotheses:
			Estimate	Std. Erro	z value	Pr(>|z|)
Mandible opening - Antennation == 0			-0.58333	1.13104	-0.516	0.864
Walking over - Antennation == 0			-0.08333	1.13104	-0.074	0.997
Walking over - Mandible opening == 0			0.5	1.13104	0.442	0.898
INTERACTIONS BETWEEN ANTS AND LARVAE (GLM comparison between behaviors)
	Simultaneous Tests for General Linear Hypotheses
Multiple Comparisons of Means: Tukey Contrasts
Fit: glm(formula = value ~ Species + behavior, family = binomial, data = a)
Linear Hypotheses:
			Estimate	Std. Erro	z value	Pr(>|z|)
biting - antennation == 0			-0.8201	0.5304	-1.546	0.26818
mandible opening - antennation == 0			-2.1683	0.6217	-3.488	0.00138	**
mandible opening - biting == 0			-1.3482	0.6147	-2.193	0.07192	.
---
Signif. codes: 0 ‘***’ 0.001 ‘**’ 0.01 ‘*’ 0.05 ‘.’ 0.1 ‘ ’ 1
(Adjusted p values reported -- single-step method)
